# Supplementary material for: Influences of Stocking Density on Antioxidant Status, Nutrients Composition, and Lipid Metabolism in the Muscles of Cyprinus carpio under Rice–Fish Co-Culture
Source: Antioxidants (Basel). 2024 Jul 15;13(7):849. doi: 10.3390/antiox13070849 (PMC11274104; doi:10.3390/antiox13070849)
Supplement: Supplementary file 1 [file antioxidants-13-00849-s001.zip]

Archive with 1 entries (1 files):
- antioxidants-3036419-supplementary.pdf
